# Supplementary material for: An asynchronous wireless network for capturing event-driven data from large populations of autonomous sensors
Source: Nat Electron. 2024 Mar 19;7(4):313–24. doi: 10.1038/s41928-024-01134-y (PMC11078753; doi:10.1038/s41928-024-01134-y)
Supplement: Supplementary file 2 — Example data and code. [file 41928_2024_1134_MOESM2_ESM.zip]

Archive with 4 entries (4 files):
- ASBIT_RF_tutorial.m
- Gold_code_example.mat
- Gold_code_to_IQ.m
- Modeling_Backscattering_Signal.m
