# Supplementary material for: An asynchronous wireless network for capturing event-driven data from large populations of autonomous sensors
Source: Nat Electron. 2024 Mar 19;7(4):313–24. doi: 10.1038/s41928-024-01134-y (PMC11078753; doi:10.1038/s41928-024-01134-y)
Supplement: Supplementary file 2 — Example data and code. [file 41928_2024_1134_MOESM2_ESM.zip › ASBIT_RF_tutorial.m]

%% Jihun Lee Feb 04,2022, jihun_lee@brown.edu
%% Copyright 2019, Brown University, Providence, RI. All Rights Reserved
% This code explains core concept of asyncronous CDMA approach particualary for spike detection
% In this scheme, each microsensor records neural signals and sends a sequence of code only when they detect neural spike.
% If the microsensor does not detect neural spike, it will not send any signal.
% For the generation of this unique code, we are using gold code generatore, which generates semi-orthogonal codes.

%% Here is an example of unique data sequence from chip 1
% Original gold code consist of 511 bits. But, it is modulated and converted to analog signal
% Sampling rate (Fsample) of RF system is now fixed to 30 MHz
% In RF sampling, we are getting complex signal which consist of I and Q channel

load('Gold_code_example')
Fs=30e6;
figure(1);set(gcf,'color','w')
time=1e6/Fs:1e6/Fs:1e6/Fs*size(Sequence,2);
plot(time,real(Sequence(1,:,1)))
hold on
plot(time,imag(Sequence(1,:,1)))
hold off
xlabel('Time (us)')
ylabel('Amplitude (a.u.)')
title('Transmitted IQ data from chip 1')

%% auto- and cross-correlation with other seuqnce
seq1=Sequence(1,:,1);
seq2=Sequence(2,:,1);
figure(2);set(gcf,'color','w')
subplot(121)
plot(abs(xcorr(seq1,seq1)))
title('Auto-correlation of seq 1')
ylim([0 350])
subplot(122)
plot(abs(xcorr(seq1,seq2)))
title('cross-correlation of seq 1 and seq 2')
ylim([0 350])

%% simulated time series data
Fsource=1000; %frequency of signal source, usually 1 ms bin is common for spike detection
tSim=0.2; %Simulation time
duty=100; % how many 1s within 1 seconds (equivalent to firing rate)

data=zeros(Fs*tSim,1); %initiate array
[spike_idx_temp] = randGen_idx(duty, tSim, 1,Fsource);

spike_time=spike_idx_temp/Fsource*Fs;% change Fsource index to Fs index
phase_offset=randi(round(Fs/Fsource));% generate phase offset
spike_idx_Fs=round(spike_time)+phase_offset;

for h=1:length(spike_idx_Fs)
    if spike_idx_Fs(h)+length(seq1)-1>length(data)
            data=[data;zeros(spike_idx_Fs(h)+length(seq1)-1-length(data),1)];
            data(spike_idx_Fs(h):spike_idx_Fs(h)+length(seq1)-1)=...
            data(spike_idx_Fs(h):spike_idx_Fs(h)+length(seq1)-1)+seq1';
    else
            data(spike_idx_Fs(h):spike_idx_Fs(h)+length(seq1)-1)=...
            data(spike_idx_Fs(h):spike_idx_Fs(h)+length(seq1)-1)+seq1';
    end
end

figure(3);set(gcf,'color','w')
time=1/Fs:1/Fs:1/Fs*length(data);
plot(time,real(data))
hold on
plot(time,imag(data))
hold off
xlabel('Time (s)')
ylabel('Amplitude (a.u.)')
title('Transmitted IQ time series data from chip 1')


%% multiple chip simulation
data=zeros(Fs*tSim,1); %initiate array
spike_log={};
amp=rand(100,1)/2+0.5; % amplitude variance between chips
for i=1:100
    seq=Sequence(i,:,1);
    [spike_idx_temp] = randGen_idx(duty, tSim, 1,Fsource);
    spike_log{i}=spike_idx_temp;
    spike_time=spike_idx_temp/Fsource*Fs;% change Fsource index to Fs index
    phase_offset=randi(round(Fs/Fsource));% generate phase offset
    spike_idx_Fs=round(spike_time)+phase_offset;
    
    for h=1:length(spike_idx_Fs)
        if spike_idx_Fs(h)+length(seq)-1>length(data)
                data=[data;zeros(spike_idx_Fs(h)+length(seq)-1-length(data),1)];
                data(spike_idx_Fs(h):spike_idx_Fs(h)+length(seq)-1)=...
                data(spike_idx_Fs(h):spike_idx_Fs(h)+length(seq)-1)+amp(i).*seq';
        else
                data(spike_idx_Fs(h):spike_idx_Fs(h)+length(seq)-1)=...
                data(spike_idx_Fs(h):spike_idx_Fs(h)+length(seq)-1)+amp(i).*seq';
        end
    end

end

data=awgn(data,4,'measured');%add noise

%% packet collision 
figure(4);set(gcf,'color','w')
subplot(311)
time=1/Fs:1/Fs:1/Fs*length(data);
plot(time,real(data))
hold on
plot(time,imag(data))
hold off
xlabel('Time (s)')
ylabel('Amplitude (a.u.)')
title('Transmitted IQ time series data from 100 chips')
axis tight
subplot(312)
data_corr=abs(xcorr(real(data),real(seq1)));
data_corr=data_corr(length(data):end);
plot(time,data_corr)
xlabel('Time (s)')
ylabel('Correlation (a.u.)')
axis tight
data_Fsource=zeros(tSim*Fsource,1);
data_Fsource(spike_log{1})=1;
title('Correlation data')
subplot(313)
stem(1/Fsource:1/Fsource:1/Fsource*length(data_Fsource),data_Fsource)
axis tight
ylabel('Bits')
title('Orignal spike data')
xlabel('Time (s)')

%% Using correlation for event detection
data=zeros(Fs*tSim,1); %initiate array
spike_log={};
amp=rand(100,1)/2+0.5; % amplitude variance between chips
for i=1:100
    seq=Sequence(i,:,randi(9,1));% phase variance included
    [spike_idx_temp] = randGen_idx(duty, tSim, 1,Fsource);
    spike_log{i}=spike_idx_temp;
    spike_time=spike_idx_temp/Fsource*Fs;% change Fsource index to Fs index
    phase_offset=randi(round(Fs/Fsource));% generate phase offset
    spike_idx_Fs=round(spike_time)+phase_offset;
    for h=1:length(spike_idx_Fs)
        if spike_idx_Fs(h)+length(seq)-1>length(data)
                data=[data;zeros(spike_idx_Fs(h)+length(seq)-1-length(data),1)];
                data(spike_idx_Fs(h):spike_idx_Fs(h)+length(seq)-1)=...
                data(spike_idx_Fs(h):spike_idx_Fs(h)+length(seq)-1)+amp(i).*seq';
        else
                data(spike_idx_Fs(h):spike_idx_Fs(h)+length(seq)-1)=...
                data(spike_idx_Fs(h):spike_idx_Fs(h)+length(seq)-1)+amp(i).*seq';
        end
    end

end
data=awgn(data,4,'measured');%add noise


figure(5);set(gcf,'color','w')
subplot(311)
time=1/Fs:1/Fs:1/Fs*length(data);
plot(time,real(data))
hold on
plot(time,imag(data))
hold off
xlabel('Time (s)')
ylabel('Amplitude (a.u.)')
title('Transmitted IQ time series data from 100 chips')
axis tight
subplot(312)
data_corr=abs(xcorr(real(data),real(seq1)));
data_corr=data_corr(length(data):end);
plot(time,data_corr)
xlabel('Time (s)')
ylabel('Correlation (a.u.)')
axis tight
data_Fsource=zeros(tSim*Fsource,1);
data_Fsource(spike_log{1})=1;
title('Correlation data')
subplot(313)
stem(1/Fsource:1/Fsource:1/Fsource*length(data_Fsource),data_Fsource)
axis tight
ylabel('Bits')
title('Orignal spike data')
xlabel('Time (s)')
