# Supplementary material for: An asynchronous wireless network for capturing event-driven data from large populations of autonomous sensors
Source: Nat Electron. 2024 Mar 19;7(4):313–24. doi: 10.1038/s41928-024-01134-y (PMC11078753; doi:10.1038/s41928-024-01134-y)
Supplement: Supplementary file 2 — Example data and code. [file 41928_2024_1134_MOESM2_ESM.zip › Gold_code_to_IQ.m]

function packet=Gold_code_to_IQ(code_in,clk,phase)
% This function convert digital Gold code to analog backscattered IQ
% waveform, which is explained in Modeling_Backscattering_Signal.m
data_rate=10e6;
Fs_2=60e6;
Fs=600e6;
Fs_final=150e6;%phase 1:5
Fs_output=30e6;
data_length2=floor(1.3*(length(code_in))*Fs_output/data_rate);
packet=zeros(1,data_length2);

code_bit_all=[];

for i=1:length(code_in)

    if code_in(i)==1
            code_bit_all=[code_bit_all,[1,0,1,0,1,0]];
    else
            code_bit_all=[code_bit_all,[0,1,0,1,0,1]];
    end         

end

code_bit_all=[zeros(1,10) code_bit_all zeros(1,length(code_bit_all))];
upfactor=Fs/Fs_2;

code_bit_all2=repelem(code_bit_all,upfactor);
code_bit_all2=code_bit_all2(phase:end);% phase delay

code_bit_all2=resample(code_bit_all2,30*10000,round(clk*10000));
thr=mean([max(code_bit_all2),min(code_bit_all2)]);
% digitization
zerodx=find(code_bit_all2<thr);onedx=find(code_bit_all2>=thr);
code_bit_all2(zerodx)=0;code_bit_all2(onedx)=1;

tempup=Fs/Fs_final;

code_bit_all2=code_bit_all2(1:floor(length(code_bit_all2)/20)*20);
dwnConv = dsp.DigitalDownConverter(...
  'DecimationFactor',tempup,...
  'SampleRate', Fs,...
  'Bandwidth', 15000000,...
  'StopbandAttenuation', 55,...
  'PassbandRipple',0.2,...
  'CenterFrequency',30e6);

 xdown = dwnConv(code_bit_all2'); 
 
 
 data_length=floor(1.3*(length(code_in))*Fs_final/data_rate);
 
 
 xdown=xdown(1:data_length);
 release(dwnConv)
 cutoff1=20e6;
 filfir1=fir1(30,[0.000001 cutoff1/Fs_final*2]); 
 xdown=filter(filfir1,1,xdown);
 packet=resample(xdown,30e6,Fs_final);

end
