# Supplementary material for: An asynchronous wireless network for capturing event-driven data from large populations of autonomous sensors
Source: Nat Electron. 2024 Mar 19;7(4):313–24. doi: 10.1038/s41928-024-01134-y (PMC11078753; doi:10.1038/s41928-024-01134-y)
Supplement: Supplementary file 2 — Example data and code. [file 41928_2024_1134_MOESM2_ESM.zip › Modeling_Backscattering_Signal.m]

%% Jihun Lee Oct 12,2022, jihun_lee@brown.edu
%% Copyright 2019, Brown University, Providence, RI. All Rights Reserved
%% This code explains a method to model backscattering signal from RFID microsensor utilizing the proposed ASBIT protocol
% (see Modeling of backscattering signals from RFID microsensors in Methods for detailed description)

clear all;close all;
Fs=5e9;% Sampling rate for the overal simulation
time=(0:9999)*1/Fs; % 10000 time point simulated
fc=915e6; % 915 MHz carrier frequency

%% Method Equation 1: carrier signal
a=1; % Tx amplitude (a.u.)
Tx=(a*exp(2*1j*pi*fc*time)); % Tx waveform

figure(1)
set(gcf,'Position',[100 100 300 400])
set(gcf,'color','w')
subplot(211)
plot(1e9*time,real(Tx),'color',[0,150,150]/255)
xlabel('Time (ns)')
xlim([0 20])
ylabel('Voltage (a.u.)')
title('Transmitting carrier (x_c)')
subplot(212)
[a f]=periodogram(real(Tx)*1000,[],[],Fs,'centered');
plot(f/1e9,10*log10(a),'color',[0,150,150]/255)
ylabel('Power/frequency (dB/Hz)')
xlabel('Frequency (GHz)')
grid on
xlim([0 1.5])
ylim([-120 0])
title('Tx carrier spectrum')

%% Original L9 (length of m sequence) 512-bit Gold code data
goldseq = comm.GoldSequence('FirstPolynomial','x^9+x^6+x^4+x^3+1',...
    'SecondPolynomial','x^9+x^4+1',...
    'FirstInitialConditions',[1 1 1 1 1 1 1 1 1],...
    'SecondInitialConditions',[1 1 1 1 1 1 1 1 1],...
    'Index',1,'SamplesPerFrame',511);

gold_code = goldseq()*2 -1;

%% Method Equation 3: BPSK encoding on 512-bit Gold code
Ts=1/10e6; % Period for each Gold code bit
Ts_bpsk=Ts/6; % BPSK encoding rate
CLK30=repmat([1 0],1,3*length(gold_code))*2-1; % 30 MHz clock
Gold_bpsk=zeros(size(CLK30)); 
time30=0:Ts_bpsk:Ts_bpsk*(length(CLK30)-1);
CLK30=[0 0 CLK30(1:end-2)];
s=zeros(size(time));
for i=1:length(time)
    t=time(i);
    temp=[];
    for k=1:length(CLK30)
        for h=1:length(gold_code)
            if t>= h*Ts-Ts/2 && t < h*Ts +Ts/2
                p1=1;
            else
                p1=0;
            end
            if t>= k*Ts_bpsk - Ts_bpsk && t < k*Ts_bpsk 
                p2=1;
            else
                p2=0;
            end
            s(i)=s(i)+p1*gold_code(h)*p2*CLK30(k);
        end
    end
end


figure(2)
set(gcf,'Position',[100 100 300 400])
set(gcf,'color','w')
subplot(211)
stairs(Ts*1e6*(1:10),gold_code(11:20),'linewidth',1.2,'color',[0,150,150]/255)
title('Gold code (s_b_c_k)')
xlabel('Time (\mus)')
ylabel('Data')
box off
axis tight
subplot(212)
stairs(downsample((time(floor(11*Ts*Fs):end)-time(floor(11*Ts*Fs)))*1e6,10),...
    downsample(s(floor(11*Ts*Fs):end),10),'LineWidth',1.2,'color',[0,150,150]/255)
xlabel('Time (\mus)')
ylabel('Data')
title('BPSK encoded gold code (s_B_P_S_K_-_b_c_k)')
box off
axis tight


%% Method Equation 4: Backscattering waveform
s_modul=s*0.8; % modulation depth
Abs=0.1; % Ampltidue of backscattering signals

xbs=(Abs*s_modul.*Tx);

figure(3)
set(gcf,'Position',[100 100 300 400])
set(gcf,'color','w')
subplot(211)
plot(1e9*time(1:240),real(xbs(1000:1239)),'color',[0,150,150]/255)
xlabel('Time (ns)')
ylabel('voltage (a.u.)')
title('Backscattering waveform (x_b_c_k)')
subplot(212)
[a f]=periodogram(real(xbs)*1000,[],[],Fs,'centered');
plot(f/1e9,10*log10(a),'color',[0,150,150]/255)
ylabel('Power/frequency (dB/Hz)')
xlabel('Frequency (GHz)')
grid on

title('Backscattering spectrum')
xlim([.915-.050 .915+.050])

%% Method Equation 5-6: Downconverted backscattering waveform

Fs_final=100e6;
tempup=Fs/Fs_final;
dwnConv = dsp.DigitalDownConverter(...
  'DecimationFactor',tempup,...
  'SampleRate', Fs,...
  'Bandwidth', 1500000,...
  'StopbandAttenuation', 55,...
  'PassbandRipple',0.2,...
  'CenterFrequency',946e6);% downconversion from 946 MHz to DC to simulating 1 MHz residual clock frequency

xdown = dwnConv(real(xbs)'); 

cutoff1=20e6;
filfir1=fir1(30,[0.000001 cutoff1/Fs_final*2]); 
xdown=filter(filfir1,1,xdown);

figure(4)
set(gcf,'Position',[100 100 300 400])
set(gcf,'color','w')
time2=0:1/Fs_final:1/Fs_final*(length(xdown)-1);
subplot(211)
plot(time2(1:end-23)*1e6,20*real(xdown(24:end)),'color',[0,150,150]/255)
hold on
plot(time2(1:end-23)*1e6,20*imag(xdown(24:end)),'color',[195,195,194]/255)
hold off
title('x_b_c_k down-converted from 945MHz')
xlabel('Time (\mus)')
ylabel('voltage (a.u.)')
xlim([0 1.75])
legend('I data','Q data','location','southeast')
legend boxoff
subplot(212)
[a f]=periodogram(20*xdown(24:end),[],[],Fs_final,'centered');
plot(f/1e6,10*log10(a),'color',[0,150,150]/255)
ylabel('Power/frequency (dB/Hz)')
xlabel('Frequency (GHz)')
grid on
title('Spectrum')
xlim([-25 25])


%% Method Equation 5-6: directly downconverting BPSK encoding on 512-bit Gold code
% This figure4 and figure5 shows that downconvting BPSK encoding on 512-bit Gold code
% generates waveform that is equivalent to downconvtered backscattering
% while 1) residual clock frequency, 2) backscattering amplitude, 3) phase
% delay needs to be accounted for.

dwnConv2 = dsp.DigitalDownConverter(...
  'DecimationFactor',tempup,...
  'SampleRate', Fs,...
  'Bandwidth', 15000000,...
  'StopbandAttenuation', 55,...
  'PassbandRipple',0.2,...
  'CenterFrequency',29e6);% downconversion from 29 MHz to DC to simulating 1 MHz residual clock frequency

offset=80;
xdown2 = dwnConv2([s(offset:end) zeros(1,offset-1)]');

cutoff1=20e6;
filfir1=fir1(30,[0.000001 cutoff1/Fs_final*2]); 
xdown2=filter(filfir1,1,xdown2);


figure(5)
subplot(211)
set(gcf,'Position',[100 100 300 400])
set(gcf,'color','w')
time2=0:1/Fs_final:1/Fs_final*(length(xdown2)-1);
plot(time2(1:end-23)*1e6,0.9*real(xdown2(24:end)),'color',[0,150,150]/255)
hold on
plot(time2(1:end-23)*1e6,0.9*imag(xdown2(24:end)),'color',[195,195,194]/255)
hold off
title('s_b_c_k down-converted from 29MHz')
xlim([0 1.75])
xlabel('Time (\mus)')
ylabel('voltage (a.u.)')
legend('I data','Q data','location','southeast')
legend boxoff
subplot(212)
[a f]=periodogram(xdown2,[],[],Fs_final,'centered');
plot(f/1e6,10*log10(a),'color',[0,150,150]/255)
ylabel('Power/frequency (dB/Hz)')
xlabel('Frequency (GHz)')
grid on
xlim([-25 25])
title('Spectrum')
